# Supplementary material for: Systemic and Local Medical or Surgical Therapies for Ear, Nose and/or Throat Manifestations in ANCA-Associated Vasculitis: A Systematic Literature Review
Source: J Clin Med. 2023 Apr 28;12(9):3173. doi: 10.3390/jcm12093173 (PMC10179364; doi:10.3390/jcm12093173)
Supplement: Supplementary file 1 [file jcm-12-03173-s001.zip]

Archive with 1 entries (1 files):
- jcm-2362243-supplementary.pdf
